# Supplementary material for: Correction: DCE-MRI-Derived Parameters in Evaluating Abraxane-Induced Early Vascular Response and the Effectiveness of Its Synergistic Interaction with Cisplatin
Source: PLoS One. 2023 Aug 25;18(8):e0290861. doi: 10.1371/journal.pone.0290861 (PMC10456182; doi:10.1371/journal.pone.0290861)
Supplement: S3 File — (ZIP) [file pone.0290861.s003.zip]

Archive with 2 entries (2 files):
- S3 File/Individual-level quantitative data.xlsx
- S3 File/S3 File - Individual-level quantitative data.pzfx
