# Supplementary material for: Correction: DCE-MRI-Derived Parameters in Evaluating Abraxane-Induced Early Vascular Response and the Effectiveness of Its Synergistic Interaction with Cisplatin
Source: PLoS One. 2023 Aug 25;18(8):e0290861. doi: 10.1371/journal.pone.0290861 (PMC10456182; doi:10.1371/journal.pone.0290861)
Supplement: S3 File — (ZIP) [file pone.0290861.s003.zip › S3 File/Individual-level quantitative data.xlsx]

## Sheet: CD31
	C			A			A-P
day0	43	37	35	48	41	39	36	38	36
day3	39	32	37	35	38	36	28	33	31
day7	42	35	33	28	29	28	24	32	29
day14	40	32	32	30	33	35	28	30	32
day21	32	29	30	33	35	33	24	30	32

## Sheet: Ki67
	C			A			A-P
day0	52	56	59	55	50	45	68	55	57
day3	54	55	53	12	15	25	23	20	16
day7	47	48	44	23	27	25	19	20	28
day14	61	55	50	40	33	35	25	30	32
day21	50	48	45	34	35	33	34	30	40
